# Supplementary material for: Milk Fat Globule-EGF Factor 8 Contributes to Progression of Hepatocellular Carcinoma
Source: Cancers (Basel). 2020 Feb 10;12(2):403. doi: 10.3390/cancers12020403 (PMC7072366; doi:10.3390/cancers12020403)
Supplement: Supplementary file 1 [file cancers-12-00403-s001.zip]

Archive with 1 entries (1 files):
- cancers-707771-supplementary materials_Rev.docx
